# Supplementary material for: Population-Specific Plant-To-Plant Signaling in Wild Lima Bean
Source: Plants (Basel). 2022 Sep 6;11(18):2320. doi: 10.3390/plants11182320 (PMC9503452; doi:10.3390/plants11182320)
Supplement: Supplementary file 1 [file plants-11-02320-s001.zip]

Archive with 1 entries (1 files):
- plants-1821673-supplementary.pdf
